# Supplementary material for: Goniothalamusroseipetalus and G.sukhirinensis (Annonaceae): Two new species from Peninsular Thailand
Source: PhytoKeys. 2021 Oct 25;184:1–17. doi: 10.3897/phytokeys.184.73210 (PMC8560729; doi:10.3897/phytokeys.184.73210)
Supplement: XML Treatment for Goniothalamus roseipetalus [file phytokeys.184.73210-treatment1.xml]

<!DOCTYPE tp:taxon-treatment
  PUBLIC "-//TaxonX//DTD Taxonomic Treatment Publishing DTD v0 20100105//EN" "tax-treatment-NSO.dtd">
<tp:taxon-treatment xmlns:tp="http://www.plazi.org/taxpub"><tp:treatment-meta><kwd-group><label>Taxon classification</label><kwd><named-content xmlns:xlink="http://www.w3.org/1999/xlink" content-type="kingdom">Plantae</named-content></kwd><kwd><named-content xmlns:xlink="http://www.w3.org/1999/xlink" content-type="order">Magnoliales</named-content></kwd><kwd><named-content xmlns:xlink="http://www.w3.org/1999/xlink" content-type="family">Annonaceae</named-content></kwd></kwd-group><mixed-citation publication-type="journal"><person-group><name><surname>Leeratiwong</surname><given-names>Charan</given-names></name><name><surname>Chalermglin</surname><given-names>Piya</given-names></name><name><surname>Saunders</surname><given-names>Richard M. K.</given-names></name></person-group><article-title><italic><tp:taxon-name><tp:taxon-name-part taxon-name-part-type="genus" reg="Goniothalamus">Goniothalamus</tp:taxon-name-part><tp:taxon-name-part taxon-name-part-type="species" reg="roseipetalus">roseipetalus</tp:taxon-name-part></tp:taxon-name></italic> and <italic><tp:taxon-name><tp:taxon-name-part taxon-name-part-type="genus" reg="Goniothalamus">G.</tp:taxon-name-part><tp:taxon-name-part taxon-name-part-type="species" reg="sukhirinensis">sukhirinensis</tp:taxon-name-part></tp:taxon-name></italic> (<tp:taxon-name><tp:taxon-name-part taxon-name-part-type="family">Annonaceae</tp:taxon-name-part></tp:taxon-name>): Two new species from Peninsular Thailand</article-title><source>PhytoKeys</source><day>25</day><month>10</month><year>2021</year><volume>184</volume><fpage>1</fpage><lpage>17</lpage><pub-id pub-id-type="doi">10.3897/phytokeys.184.73210</pub-id></mixed-citation></tp:treatment-meta><tp:nomenclature><tp:taxon-name>
            <object-id xmlns:xlink="http://www.w3.org/1999/xlink" content-type="arpha" xlink:type="simple">A614336C-5EED-5E2D-8515-F4E67C0210EE</object-id>
            <tp:taxon-name-part taxon-name-part-type="genus" reg="Goniothalamus">Goniothalamus</tp:taxon-name-part>
            <tp:taxon-name-part taxon-name-part-type="species" reg="roseipetalus">roseipetalus</tp:taxon-name-part>
            <object-id xmlns:xlink="http://www.w3.org/1999/xlink" content-type="ipni" xlink:type="simple">urn:lsid:ipni.org:names:77221293-1</object-id>
          </tp:taxon-name><tp:taxon-authority>Leerat., Chalermglin &amp; R.M.K.Saunders</tp:taxon-authority><tp:taxon-status xmlns:xlink="http://www.w3.org/1999/xlink" xlink:type="simple">sp. nov.</tp:taxon-status><xref ref-type="fig" rid="F1">Figs 1</xref><xref ref-type="fig" rid="F2">, 2</xref><xref ref-type="fig" rid="F3">, 3</xref></tp:nomenclature><tp:treatment-sec sec-type="diagnosis" id="SECID0ETNAC"><title>Diagnosis.</title><p><italic><tp:taxon-name><tp:taxon-name-part taxon-name-part-type="genus" reg="Goniothalamus">Goniothalamus</tp:taxon-name-part><tp:taxon-name-part taxon-name-part-type="species" reg="roseipetalus">roseipetalus</tp:taxon-name-part></tp:taxon-name></italic> resembles <italic><tp:taxon-name><tp:taxon-name-part taxon-name-part-type="genus" reg="Goniothalamus">G.</tp:taxon-name-part><tp:taxon-name-part taxon-name-part-type="species" reg="scortechinii">scortechinii</tp:taxon-name-part></tp:taxon-name></italic> and <italic><tp:taxon-name><tp:taxon-name-part taxon-name-part-type="genus" reg="Goniothalamus">G.</tp:taxon-name-part><tp:taxon-name-part taxon-name-part-type="species" reg="uvarioides">uvarioides</tp:taxon-name-part></tp:taxon-name></italic> but is distinguished by its leaves with generally fewer secondary veins (15–22 pairs), wider sepals (24–35 mm), and wider inner petals (8–11 mm). It is also distinguished from <italic><tp:taxon-name><tp:taxon-name-part taxon-name-part-type="genus" reg="Goniothalamus">G.</tp:taxon-name-part><tp:taxon-name-part taxon-name-part-type="species" reg="scortechinii">scortechinii</tp:taxon-name-part></tp:taxon-name></italic> by its wider outer petals (14–25 mm), and is distinguished from <italic><tp:taxon-name><tp:taxon-name-part taxon-name-part-type="genus" reg="Goniothalamus">G.</tp:taxon-name-part><tp:taxon-name-part taxon-name-part-type="species" reg="uvarioides">uvarioides</tp:taxon-name-part></tp:taxon-name></italic> by its smaller, single-seeded monocarps (8–15 by 7–9 mm), borne on shorter stipes (3–5 mm).</p><fig id="F1" position="float" orientation="portrait"><object-id xmlns:xlink="http://www.w3.org/1999/xlink" content-type="doi" xlink:type="simple">10.3897/phytokeys.184.73210.figure1</object-id><object-id xmlns:xlink="http://www.w3.org/1999/xlink" content-type="arpha" xlink:type="simple">698AEEB2-BFC8-5C4F-9B95-CDB76CF4072E</object-id><label>Figure 1.</label><caption><p><italic><tp:taxon-name><tp:taxon-name-part taxon-name-part-type="genus" reg="Goniothalamus">Goniothalamus</tp:taxon-name-part><tp:taxon-name-part taxon-name-part-type="species" reg="roseipetalus">roseipetalus</tp:taxon-name-part></tp:taxon-name></italic> sp. nov. <bold>A</bold> flowering branch <bold>B</bold> flower <bold>C</bold> calyx of fused sepals (abaxial) <bold>D</bold> calyx of fused sepals (adaxial) <bold>E</bold> outer petal (abaxial) <bold>F</bold> outer petals (adaxial) <bold>G</bold> inner petal (abaxial). <bold>H</bold> inner petal (adaxial) <bold>I</bold> stamen (abaxial) <bold>J</bold> stamen (adaxial) <bold>K</bold> carpel (abaxial) <bold>L</bold> carpel (adaxial) <bold>M</bold> fruit, composed of separate monocarps. <bold>N–P</bold> seeds (different orientations). Drawn by A. Somphrom <bold>A–L</bold> from <italic>C. Leeratiwong 21</italic>–<italic>1708</italic> (PSU) <bold>M–P</bold> from <italic>C. Leeratiwong 21</italic>–<italic>1707</italic> (PSU).</p></caption><graphic xmlns:xlink="http://www.w3.org/1999/xlink" xlink:href="phytokeys-184-001-g001.jpg" position="float" orientation="portrait" xlink:type="simple" id="oo_601591.jpg"><uri content-type="original_file" xlink:type="simple">https://binary.pensoft.net/fig/601591</uri></graphic></fig></tp:treatment-sec><tp:treatment-sec sec-type="Types" id="SECID0ERBAE"><title>Types.</title><p><bold>Thailand</bold>: Narathiwat: Cha Nae, Du Son Yo subdistrict, 400 m alt., 15 April 2021, <italic>C. Leeratiwong 21</italic>–<italic>1706</italic> (holotype PSU; isotypes BKF, KKU).</p><fig id="F2" position="float" orientation="portrait"><object-id xmlns:xlink="http://www.w3.org/1999/xlink" content-type="doi" xlink:type="simple">10.3897/phytokeys.184.73210.figure2</object-id><object-id xmlns:xlink="http://www.w3.org/1999/xlink" content-type="arpha" xlink:type="simple">5BA48DB4-8735-5259-8C88-9926AE636B30</object-id><label>Figure 2.</label><caption><p><italic><tp:taxon-name><tp:taxon-name-part taxon-name-part-type="genus" reg="Goniothalamus">Goniothalamus</tp:taxon-name-part><tp:taxon-name-part taxon-name-part-type="species" reg="roseipetalus">roseipetalus</tp:taxon-name-part></tp:taxon-name></italic> sp. nov. <bold>A</bold> branch with leaves (adaxial) <bold>B</bold> fruiting branch with leaves (abaxial) <bold>C, D</bold> flowers. Photos by P. Chalermglin.</p></caption><graphic xmlns:xlink="http://www.w3.org/1999/xlink" xlink:href="phytokeys-184-001-g002.jpg" position="float" orientation="portrait" xlink:type="simple" id="oo_601592.jpg"><uri content-type="original_file" xlink:type="simple">https://binary.pensoft.net/fig/601592</uri></graphic></fig></tp:treatment-sec><tp:treatment-sec sec-type="description" id="SECID0E2CAE"><title>Description.</title><p>Shrubs to small trees, to 4 m. Young branches glabrous. Leaf laminas 15–40 by 3–13 cm, length/width ratio 2.8–5, elliptic to oblanceolate, apex generally acuminate (rarely acute to obtuse), acumen 3–10 mm long, base broadly cuneate, chartaceous, glabrous ab- and adaxially (sometimes sparsely pubescent over midrib); midrib strongly prominent abaxially, sunken adaxially; secondary veins 15–22 pairs, plane adaxially; tertiary veins percurrent, slightly distinct, lacking a ‘granular’ appearance abaxially; petioles 12–22 mm by 1.5–2.5 mm, glabrous to sparsely pubescent. Flowers solitary, often on main trunk (cauliflorous), rarely on older branches (ramiflorous), pendent; flowering pedicels 10–17 mm long, sparsely hairy; pedicel bracts ovate to broadly lanceolate, 2–4 by 2–3 mm. Sepals (violet-)pink, broadly ovate, 20–30 by 24–35 mm, basally connate (10–17 mm from base), apex rounded, glabrous ab- and adaxially, with sparsely hairy margins, venation distinct, 5–7-veined. Outer petals greenish-pink when young, (violet-)pink (green at claw) when mature, 25–45 by 14–25 mm with 4–10 mm-long claw, length/width ratio 1.7–2.2, fleshy, (lanceolate-)ovate, apex obtuse to mucronate, reflexed, sparsely hairy abaxially (more densely along margins basally), sparsely hairy (more densely apically) adaxially with velutinous basal region facing apertures between inner petals, midrib and venation indistinct ab- and adaxially. Inner petals 12–20 by 8–11 mm with 2–5 mm-long claw, length/width ratio 1.5–1.8, oblanceolate, densely hairy ab- and adaxially, greenish-pink when young, pale pink when mature, apex acute, lacking a glabrous lasteral flange on the inner petal claws. Stamens numerous, narrowly oblong, 3–4 mm long; connectives apiculate, papillate. Carpels 20–35 per flower, ovary oblong, 2–2.5 mm long, with white hairs; stigma and pseudostyle 2–3 mm long, stigma subulate, glabrous. Fruits with persistent calyx, immature fruits greenish-pink, mature fruits (pinkish-)red; fruiting pedicels 10–20 by 2–2.5 mm, sparsely hairy to glabrous. Monocarps 5–20 per fruit, 1–2-seeded, 8–17 by 7–10 mm, length/width ratio 1.1–1.7, ellipsoid to ovoid, apex apiculate, apicule 0.5–1.5 mm long, smooth, sparsely hairy, glossy, pericarp 1–2 mm thick, stipes 3–6 by 1.5–2 mm, moderately hairy. Seeds with mucilage, 9–11 by 8–9 mm, length/width ratio 1.1–1.6, ovoid, testa sparsely pubescent, rugose.</p><fig id="F3" position="float" orientation="portrait"><object-id xmlns:xlink="http://www.w3.org/1999/xlink" content-type="doi" xlink:type="simple">10.3897/phytokeys.184.73210.figure3</object-id><object-id xmlns:xlink="http://www.w3.org/1999/xlink" content-type="arpha" xlink:type="simple">87671FFD-7129-547F-A2C7-39601CB93EE0</object-id><label>Figure 3.</label><caption><p><italic><tp:taxon-name><tp:taxon-name-part taxon-name-part-type="genus" reg="Goniothalamus">Goniothalamus</tp:taxon-name-part><tp:taxon-name-part taxon-name-part-type="species" reg="roseipetalus">roseipetalus</tp:taxon-name-part></tp:taxon-name></italic> sp. nov. <bold>A, B</bold> flowers <bold>C, D</bold> fruits showing persistent calyx. Photos by P. Chalermglin.</p></caption><graphic xmlns:xlink="http://www.w3.org/1999/xlink" xlink:href="phytokeys-184-001-g003.jpg" position="float" orientation="portrait" xlink:type="simple" id="oo_601593.jpg"><uri content-type="original_file" xlink:type="simple">https://binary.pensoft.net/fig/601593</uri></graphic></fig></tp:treatment-sec><tp:treatment-sec sec-type="phenology" id="SECID0E3DAE"><title>Phenology.</title><p>Flowering in March and April; fruiting in August (based on limited data).</p></tp:treatment-sec><tp:treatment-sec sec-type="distribution" id="SECID0EBEAE"><title>Distribution and habitat.</title><p>Endemic to Peninsular Thailand, where it occurs in Narathiwat and Yala Provinces (Fig. <xref ref-type="fig" rid="F4">4</xref>). Growing in shady and moist areas of tropical rainforests and forest margins between para-rubber plantations and remnant rainforests; 100–400 m alt.</p><fig id="F4" position="float" orientation="portrait"><object-id xmlns:xlink="http://www.w3.org/1999/xlink" content-type="doi" xlink:type="simple">10.3897/phytokeys.184.73210.figure4</object-id><object-id xmlns:xlink="http://www.w3.org/1999/xlink" content-type="arpha" xlink:type="simple">1B9A3852-DEDD-54C9-9BA3-11A364F5FAFE</object-id><label>Figure 4.</label><caption><p>Distributions of <italic><tp:taxon-name><tp:taxon-name-part taxon-name-part-type="genus" reg="Goniothalamus">Goniothalamus</tp:taxon-name-part><tp:taxon-name-part taxon-name-part-type="species" reg="roseipetalus">roseipetalus</tp:taxon-name-part></tp:taxon-name></italic> and <italic><tp:taxon-name><tp:taxon-name-part taxon-name-part-type="genus" reg="Goniothalamus">G.</tp:taxon-name-part><tp:taxon-name-part taxon-name-part-type="species" reg="sukhirinensis">sukhirinensis</tp:taxon-name-part></tp:taxon-name></italic>.</p></caption><graphic xmlns:xlink="http://www.w3.org/1999/xlink" xlink:href="phytokeys-184-001-g004.jpg" position="float" orientation="portrait" xlink:type="simple" id="oo_601594.jpg"><uri content-type="original_file" xlink:type="simple">https://binary.pensoft.net/fig/601594</uri></graphic></fig></tp:treatment-sec><tp:treatment-sec sec-type="etymology" id="SECID0EOFAE"><title>Etymology.</title><p>In reference to the red pigmentation of the petals.</p></tp:treatment-sec><tp:treatment-sec sec-type="Local name" id="SECID0ETFAE"><title>Local name.</title><p>Panan klip muang (ปาหนันกลีบม่วง) (general).</p></tp:treatment-sec><tp:treatment-sec sec-type="material" id="SECID0EYFAE"><title>Additional specimens examined (paratypes).</title><p><bold>Thailand</bold>: Yala Province, Bannang Sata, 350 m alt., 1 August 2020, <italic>C. Leeratiwong 20</italic>–<italic>1684</italic> (PSU); Narathiwat Province: Cha Nae District, Du Son Yo subdistrict, 100 m alt., 6 March 2021, <italic>C. Leeratiwong 21</italic>–<italic>1705</italic> (PSU).</p></tp:treatment-sec><tp:treatment-sec sec-type="discussion" id="SECID0EIGAE"><title>Discussion.</title><p>Although <italic><tp:taxon-name><tp:taxon-name-part taxon-name-part-type="genus" reg="Goniothalamus">G.</tp:taxon-name-part><tp:taxon-name-part taxon-name-part-type="species" reg="roseipetalus">roseipetalus</tp:taxon-name-part></tp:taxon-name></italic> is yet to be included in a molecular phylogenetic analysis, it shares several morphological similarities with species in a clade (nested within clade ‘A1a’ <italic>sensu</italic><xref ref-type="bibr" rid="B11">Tang et al. 2015a</xref>, <xref ref-type="bibr" rid="B12">b</xref>) that comprises <italic><tp:taxon-name><tp:taxon-name-part taxon-name-part-type="genus" reg="Goniothalamus">G.</tp:taxon-name-part><tp:taxon-name-part taxon-name-part-type="species" reg="loerzingii">loerzingii</tp:taxon-name-part></tp:taxon-name></italic> R.M.K.Saunders, <italic><tp:taxon-name><tp:taxon-name-part taxon-name-part-type="genus" reg="Goniothalamus">G.</tp:taxon-name-part><tp:taxon-name-part taxon-name-part-type="species" reg="macrophyllus">macrophyllus</tp:taxon-name-part></tp:taxon-name></italic>, <italic><tp:taxon-name><tp:taxon-name-part taxon-name-part-type="genus" reg="Goniothalamus">G.</tp:taxon-name-part><tp:taxon-name-part taxon-name-part-type="species" reg="scortechinii">scortechinii</tp:taxon-name-part></tp:taxon-name></italic>, <italic><tp:taxon-name><tp:taxon-name-part taxon-name-part-type="genus" reg="Goniothalamus">G.</tp:taxon-name-part><tp:taxon-name-part taxon-name-part-type="species" reg="uvarioides">uvarioides</tp:taxon-name-part></tp:taxon-name></italic> and <italic><tp:taxon-name><tp:taxon-name-part taxon-name-part-type="genus" reg="Goniothalamus">G.</tp:taxon-name-part><tp:taxon-name-part taxon-name-part-type="species" reg="wrayi">wrayi</tp:taxon-name-part></tp:taxon-name></italic> King. These species were previously classified by <xref ref-type="bibr" rid="B1">Bân (1974)</xref> within <tp:taxon-name><tp:taxon-name-part taxon-name-part-type="genus" reg="Goniothalamus">Goniothalamus</tp:taxon-name-part><tp:taxon-name-part taxon-name-part-type="infraspecific-rank">subgen.</tp:taxon-name-part><tp:taxon-name-part taxon-name-part-type="subgenus" reg="Goniothalamus">Goniothalamus</tp:taxon-name-part><tp:taxon-name-part taxon-name-part-type="infraspecific-rank">sect.</tp:taxon-name-part><tp:taxon-name-part taxon-name-part-type="section" reg="Goniothalamus">Goniothalamus</tp:taxon-name-part></tp:taxon-name>, and are characterised by their essentially glabrous vegetative shoots and petioles, percurrent tertiary leaf venation, generally fused sepals with distinct venation, short inner petals, apiculate staminal connectives, relatively few carpels per flower, thick-cylindrical pseudostyles with a broad, hairy stigma, and seeds with a hairy testa. Although <italic><tp:taxon-name><tp:taxon-name-part taxon-name-part-type="genus" reg="Goniothalamus">G.</tp:taxon-name-part><tp:taxon-name-part taxon-name-part-type="species" reg="roseipetalus">roseipetalus</tp:taxon-name-part></tp:taxon-name></italic> shares most of these diagnostic characters, its stigmas are glabrous.</p><p><italic><tp:taxon-name><tp:taxon-name-part taxon-name-part-type="genus" reg="Goniothalamus">Goniothalamus</tp:taxon-name-part><tp:taxon-name-part taxon-name-part-type="species" reg="roseipetalus">roseipetalus</tp:taxon-name-part></tp:taxon-name></italic> is morphologically most similar to <italic><tp:taxon-name><tp:taxon-name-part taxon-name-part-type="genus" reg="Goniothalamus">G.</tp:taxon-name-part><tp:taxon-name-part taxon-name-part-type="species" reg="scortechinii">scortechinii</tp:taxon-name-part></tp:taxon-name></italic> and <italic><tp:taxon-name><tp:taxon-name-part taxon-name-part-type="genus" reg="Goniothalamus">G.</tp:taxon-name-part><tp:taxon-name-part taxon-name-part-type="species" reg="uvarioides">uvarioides</tp:taxon-name-part></tp:taxon-name></italic>. It differs from these species, however, as it generally has fewer secondary veins in its leaves (15–22 pairs, vs [18–]21–26[–32] in <italic><tp:taxon-name><tp:taxon-name-part taxon-name-part-type="genus" reg="Goniothalamus">G.</tp:taxon-name-part><tp:taxon-name-part taxon-name-part-type="species" reg="scortechinii">scortechinii</tp:taxon-name-part></tp:taxon-name></italic> and 24–35 in <italic><tp:taxon-name><tp:taxon-name-part taxon-name-part-type="genus" reg="Goniothalamus">G.</tp:taxon-name-part><tp:taxon-name-part taxon-name-part-type="species" reg="uvarioides">uvarioides</tp:taxon-name-part></tp:taxon-name></italic>), larger sepals (20–30 by 24–35 mm, vs 8–24 by 8–23 mm in <italic><tp:taxon-name><tp:taxon-name-part taxon-name-part-type="genus" reg="Goniothalamus">G.</tp:taxon-name-part><tp:taxon-name-part taxon-name-part-type="species" reg="scortechinii">scortechinii</tp:taxon-name-part></tp:taxon-name></italic> and 12–16 by 5–13 mm in <italic><tp:taxon-name><tp:taxon-name-part taxon-name-part-type="genus" reg="Goniothalamus">G.</tp:taxon-name-part><tp:taxon-name-part taxon-name-part-type="species" reg="uvarioides">uvarioides</tp:taxon-name-part></tp:taxon-name></italic>), and wider inner petals (8–11 mm, vs 5–8 mm in <italic><tp:taxon-name><tp:taxon-name-part taxon-name-part-type="genus" reg="Goniothalamus">G.</tp:taxon-name-part><tp:taxon-name-part taxon-name-part-type="species" reg="scortechinii">scortechinii</tp:taxon-name-part></tp:taxon-name></italic> and 7–8.5 mm in <italic><tp:taxon-name><tp:taxon-name-part taxon-name-part-type="genus" reg="Goniothalamus">G.</tp:taxon-name-part><tp:taxon-name-part taxon-name-part-type="species" reg="uvarioides">uvarioides</tp:taxon-name-part></tp:taxon-name></italic>). It also has wider outer petals (14–25 mm) than <italic><tp:taxon-name><tp:taxon-name-part taxon-name-part-type="genus" reg="Goniothalamus">G.</tp:taxon-name-part><tp:taxon-name-part taxon-name-part-type="species" reg="scortechinii">scortechinii</tp:taxon-name-part></tp:taxon-name></italic> (8–14 mm), and can be distinguished from <italic><tp:taxon-name><tp:taxon-name-part taxon-name-part-type="genus" reg="Goniothalamus">G.</tp:taxon-name-part><tp:taxon-name-part taxon-name-part-type="species" reg="uvarioides">uvarioides</tp:taxon-name-part></tp:taxon-name></italic> by reference to its smaller monocarps (8–15 by 7–9 mm, vs 31–44 by 15–18 mm) with a single seed (vs four or five seeds per monocarp) and shorter stipes (3–5 mm, vs 12.5–17.5 mm). <italic><tp:taxon-name><tp:taxon-name-part taxon-name-part-type="genus" reg="Goniothalamus">Goniothalamus</tp:taxon-name-part><tp:taxon-name-part taxon-name-part-type="species" reg="roseipetalus">roseipetalus</tp:taxon-name-part></tp:taxon-name></italic> also resembles the widespread species <italic><tp:taxon-name><tp:taxon-name-part taxon-name-part-type="genus" reg="Goniothalamus">G.</tp:taxon-name-part><tp:taxon-name-part taxon-name-part-type="species" reg="macrophyllus">macrophyllus</tp:taxon-name-part></tp:taxon-name></italic>, although the latter species has creamy-white petals.</p><p><italic><tp:taxon-name><tp:taxon-name-part taxon-name-part-type="genus" reg="Goniothalamus">Goniothalamus</tp:taxon-name-part><tp:taxon-name-part taxon-name-part-type="species" reg="roseipetalus">roseipetalus</tp:taxon-name-part></tp:taxon-name></italic> also resembles <italic><tp:taxon-name><tp:taxon-name-part taxon-name-part-type="genus" reg="Goniothalamus">G.</tp:taxon-name-part><tp:taxon-name-part taxon-name-part-type="species" reg="calycinus">calycinus</tp:taxon-name-part></tp:taxon-name></italic> J. Sinclair, a species that is endemic to Terengganu in Peninsular Malaysia (<xref ref-type="bibr" rid="B7">Saunders 2003</xref>). <italic><tp:taxon-name><tp:taxon-name-part taxon-name-part-type="genus" reg="Goniothalamus">Goniothalamus</tp:taxon-name-part><tp:taxon-name-part taxon-name-part-type="species" reg="roseipetalus">roseipetalus</tp:taxon-name-part></tp:taxon-name></italic> differs, however, in its flower position (with flowers borne on young or older branches in <italic><tp:taxon-name><tp:taxon-name-part taxon-name-part-type="genus" reg="Goniothalamus">G.</tp:taxon-name-part><tp:taxon-name-part taxon-name-part-type="species" reg="calycinus">calycinus</tp:taxon-name-part></tp:taxon-name></italic>), larger sepals (only 4.5–17 by 4–17 mm in <italic><tp:taxon-name><tp:taxon-name-part taxon-name-part-type="genus" reg="Goniothalamus">G.</tp:taxon-name-part><tp:taxon-name-part taxon-name-part-type="species" reg="calycinus">calycinus</tp:taxon-name-part></tp:taxon-name></italic>), wider outer petals (only 7–14 mm wide in <italic><tp:taxon-name><tp:taxon-name-part taxon-name-part-type="genus" reg="Goniothalamus">G.</tp:taxon-name-part><tp:taxon-name-part taxon-name-part-type="species" reg="calycinus">calycinus</tp:taxon-name-part></tp:taxon-name></italic>), larger inner petals (only 8–14 by 5–7.5 mm in <italic><tp:taxon-name><tp:taxon-name-part taxon-name-part-type="genus" reg="Goniothalamus">G.</tp:taxon-name-part><tp:taxon-name-part taxon-name-part-type="species" reg="calycinus">calycinus</tp:taxon-name-part></tp:taxon-name></italic>), and by the absence of a persistent calyx in fruits of <italic><tp:taxon-name><tp:taxon-name-part taxon-name-part-type="genus" reg="Goniothalamus">G.</tp:taxon-name-part><tp:taxon-name-part taxon-name-part-type="species" reg="calycinus">calycinus</tp:taxon-name-part></tp:taxon-name></italic>.</p></tp:treatment-sec><ref-list><ref id="B11"><mixed-citation xmlns:xlink="http://www.w3.org/1999/xlink" xlink:type="simple"><person-group><name name-style="western"><surname>Tang</surname><given-names>CC</given-names></name><name name-style="western"><surname>Thomas</surname><given-names>DC</given-names></name><name name-style="western"><surname>Saunders</surname><given-names>RMK</given-names></name></person-group> (<year>2015a</year>) <article-title>Molecular phylogenetics of the species-rich angiosperm genus <italic><tp:taxon-name><tp:taxon-name-part taxon-name-part-type="genus">Goniothalamus</tp:taxon-name-part></tp:taxon-name></italic> (<tp:taxon-name><tp:taxon-name-part taxon-name-part-type="family">Annonaceae</tp:taxon-name-part></tp:taxon-name>) inferred from nine chloroplast regions: Synapomorphies and putative correlated evolutionary changes in fruit and seed morphology.</article-title><source>Molecular Phylogenetics and Evolution</source><volume>92</volume>: <fpage>124</fpage>–<lpage>139</lpage>. <ext-link xlink:type="simple" ext-link-type="doi" xlink:href="10.1016/j.ympev.2015.06.016">https://doi.org/10.1016/j.ympev.2015.06.016</ext-link></mixed-citation></ref><ref id="B12"><mixed-citation xmlns:xlink="http://www.w3.org/1999/xlink" xlink:type="simple"><person-group><name name-style="western"><surname>Tang</surname><given-names>CC</given-names></name><name name-style="western"><surname>Thomas</surname><given-names>DC</given-names></name><name name-style="western"><surname>Saunders</surname><given-names>RMK</given-names></name></person-group> (<year>2015b</year>) <article-title>Molecular and morphological data supporting phylogenetic reconstruction of the genus <italic><tp:taxon-name><tp:taxon-name-part taxon-name-part-type="genus">Goniothalamus</tp:taxon-name-part></tp:taxon-name></italic> (<tp:taxon-name><tp:taxon-name-part taxon-name-part-type="family">Annonaceae</tp:taxon-name-part></tp:taxon-name>), including a reassessment of previous infrageneric classifications.</article-title><source>Data in Brief</source><volume>4</volume>: <fpage>410</fpage>–<lpage>421</lpage>. <ext-link xlink:type="simple" ext-link-type="doi" xlink:href="10.1016/j.dib.2015.06.021">https://doi.org/10.1016/j.dib.2015.06.021</ext-link></mixed-citation></ref><ref id="B1"><mixed-citation xmlns:xlink="http://www.w3.org/1999/xlink" xlink:type="simple"><person-group><name name-style="western"><surname>Bân</surname><given-names>NT</given-names></name></person-group> (<year>1974</year>) <article-title>On the taxonomy of the genus <italic><tp:taxon-name><tp:taxon-name-part taxon-name-part-type="genus">Goniothalamus</tp:taxon-name-part></tp:taxon-name></italic> (Blume) J.D. Hook. &amp; Thomson (<tp:taxon-name><tp:taxon-name-part taxon-name-part-type="family">Annonaceae</tp:taxon-name-part></tp:taxon-name>). 2.</article-title><source>Botaničeskij Žurnal</source><volume>59</volume>: <fpage>660</fpage>–<lpage>672</lpage>.</mixed-citation></ref><ref id="B7"><mixed-citation xmlns:xlink="http://www.w3.org/1999/xlink" xlink:type="simple"><person-group><name name-style="western"><surname>Saunders</surname><given-names>RMK</given-names></name></person-group> (<year>2003</year>) <article-title>A synopsis of <italic><tp:taxon-name><tp:taxon-name-part taxon-name-part-type="genus">Goniothalamus</tp:taxon-name-part></tp:taxon-name></italic> species (<tp:taxon-name><tp:taxon-name-part taxon-name-part-type="family">Annonaceae</tp:taxon-name-part></tp:taxon-name>) in Peninsular Malaysia, with a description of a new species.</article-title><source>Botanical Journal of the Linnean Society</source><volume>142</volume>(<issue>3</issue>): <fpage>321</fpage>–<lpage>339</lpage>. <ext-link xlink:type="simple" ext-link-type="doi" xlink:href="10.1046/j.1095-8339.2003.00177.x">https://doi.org/10.1046/j.1095-8339.2003.00177.x</ext-link></mixed-citation></ref></ref-list></tp:taxon-treatment>
