# Supplementary material for: Goniothalamusroseipetalus and G.sukhirinensis (Annonaceae): Two new species from Peninsular Thailand
Source: PhytoKeys. 2021 Oct 25;184:1–17. doi: 10.3897/phytokeys.184.73210 (PMC8560729; doi:10.3897/phytokeys.184.73210)
Supplement: XML Treatment for Goniothalamus sukhirinensis [file phytokeys.184.73210-treatment2.xml]

<!DOCTYPE tp:taxon-treatment
  PUBLIC "-//TaxonX//DTD Taxonomic Treatment Publishing DTD v0 20100105//EN" "tax-treatment-NSO.dtd">
<tp:taxon-treatment xmlns:tp="http://www.plazi.org/taxpub"><tp:treatment-meta><kwd-group><label>Taxon classification</label><kwd><named-content xmlns:xlink="http://www.w3.org/1999/xlink" content-type="kingdom">Plantae</named-content></kwd><kwd><named-content xmlns:xlink="http://www.w3.org/1999/xlink" content-type="order">Magnoliales</named-content></kwd><kwd><named-content xmlns:xlink="http://www.w3.org/1999/xlink" content-type="family">Annonaceae</named-content></kwd></kwd-group><mixed-citation publication-type="journal"><person-group><name><surname>Leeratiwong</surname><given-names>Charan</given-names></name><name><surname>Chalermglin</surname><given-names>Piya</given-names></name><name><surname>Saunders</surname><given-names>Richard M. K.</given-names></name></person-group><article-title><italic><tp:taxon-name><tp:taxon-name-part taxon-name-part-type="genus" reg="Goniothalamus">Goniothalamus</tp:taxon-name-part><tp:taxon-name-part taxon-name-part-type="species" reg="roseipetalus">roseipetalus</tp:taxon-name-part></tp:taxon-name></italic> and <italic><tp:taxon-name><tp:taxon-name-part taxon-name-part-type="genus" reg="Goniothalamus">G.</tp:taxon-name-part><tp:taxon-name-part taxon-name-part-type="species" reg="sukhirinensis">sukhirinensis</tp:taxon-name-part></tp:taxon-name></italic> (<tp:taxon-name><tp:taxon-name-part taxon-name-part-type="family">Annonaceae</tp:taxon-name-part></tp:taxon-name>): Two new species from Peninsular Thailand</article-title><source>PhytoKeys</source><day>25</day><month>10</month><year>2021</year><volume>184</volume><fpage>1</fpage><lpage>17</lpage><pub-id pub-id-type="doi">10.3897/phytokeys.184.73210</pub-id></mixed-citation></tp:treatment-meta><tp:nomenclature><tp:taxon-name>
            <object-id xmlns:xlink="http://www.w3.org/1999/xlink" content-type="arpha" xlink:type="simple">5FBB87FB-3873-581A-A547-6576F6E21FB0</object-id>
            <tp:taxon-name-part taxon-name-part-type="genus" reg="Goniothalamus">Goniothalamus</tp:taxon-name-part>
            <tp:taxon-name-part taxon-name-part-type="species" reg="sukhirinensis">sukhirinensis</tp:taxon-name-part>
            <object-id xmlns:xlink="http://www.w3.org/1999/xlink" content-type="ipni" xlink:type="simple">urn:lsid:ipni.org:names:77221294-1</object-id>
          </tp:taxon-name><tp:taxon-authority>Leerat., Chalermglin &amp; R.M.K.Saunders</tp:taxon-authority><tp:taxon-status xmlns:xlink="http://www.w3.org/1999/xlink" xlink:type="simple">sp. nov.</tp:taxon-status><xref ref-type="fig" rid="F5">Figs 5</xref><xref ref-type="fig" rid="F6">, 6</xref></tp:nomenclature><tp:treatment-sec sec-type="diagnosis" id="SECID0E4SAE"><title>Diagnosis.</title><p><italic><tp:taxon-name><tp:taxon-name-part taxon-name-part-type="genus" reg="Goniothalamus">Goniothalamus</tp:taxon-name-part><tp:taxon-name-part taxon-name-part-type="species" reg="sukhirinensis">sukhirinensis</tp:taxon-name-part></tp:taxon-name></italic> resembles <italic><tp:taxon-name><tp:taxon-name-part taxon-name-part-type="genus" reg="Goniothalamus">G.</tp:taxon-name-part><tp:taxon-name-part taxon-name-part-type="species" reg="macrophyllus">macrophyllus</tp:taxon-name-part></tp:taxon-name></italic> and <italic><tp:taxon-name><tp:taxon-name-part taxon-name-part-type="genus" reg="Goniothalamus">G.</tp:taxon-name-part><tp:taxon-name-part taxon-name-part-type="species" reg="scortechinii">scortechinii</tp:taxon-name-part></tp:taxon-name></italic>, but is distinguished by its densely hairy shoots, numerous secondary veins (32–40 pairs per leaf), generally longer pedicels (flowering: 12–18 mm; fruiting: 20–25 mm), larger outer petals (34–37 by 18–22 mm), larger monocarps (20–27 by 9–13 mm) that are densely hairy, and longer seeds (13–17 mm).</p><fig id="F5" position="float" orientation="portrait"><object-id xmlns:xlink="http://www.w3.org/1999/xlink" content-type="doi" xlink:type="simple">10.3897/phytokeys.184.73210.figure5</object-id><object-id xmlns:xlink="http://www.w3.org/1999/xlink" content-type="arpha" xlink:type="simple">89147F46-AB3A-56D4-AB4F-7E6F75D9C119</object-id><label>Figure 5.</label><caption><p><italic><tp:taxon-name><tp:taxon-name-part taxon-name-part-type="genus" reg="Goniothalamus">Goniothalamus</tp:taxon-name-part><tp:taxon-name-part taxon-name-part-type="species" reg="sukhirinensis">sukhirinensis</tp:taxon-name-part></tp:taxon-name></italic> sp. nov. <bold>A</bold> vegetative branch <bold>B</bold> petiole, showing base of leaf lamina <bold>C</bold> flowers <bold>D</bold> sepal (abaxial) <bold>E</bold> sepal (adaxial) <bold>F</bold> outer petal (abaxial) <bold>G</bold> outer petals (adaxial) <bold>H</bold> inner petal (abaxial) <bold>I</bold> inner petal (adaxial) <bold>J</bold> stamen (abaxial) <bold>K</bold> stamen (adaxial) <bold>L</bold> carpel (abaxial) <bold>M</bold> carpel (adaxial) <bold>N</bold> fruit, composed of separate monocarps <bold>O</bold> seed with hairy surface. Drawn by A. Somphrom from <italic>C. Leeratiwong 21</italic>–<italic>1708</italic> (PSU).</p></caption><graphic xmlns:xlink="http://www.w3.org/1999/xlink" xlink:href="phytokeys-184-001-g005.jpg" position="float" orientation="portrait" xlink:type="simple" id="oo_601595.jpg"><uri content-type="original_file" xlink:type="simple">https://binary.pensoft.net/fig/601595</uri></graphic></fig></tp:treatment-sec><tp:treatment-sec sec-type="Types" id="SECID0E5VAE"><title>Types.</title><p><bold>Thailand</bold>: Narathiwat: Sukhirin, Ban Yade village, Ma Mong subdistrict, 167 m alt., 6 March 2021, <italic>C. Leeratiwong 21</italic>–<italic>1708</italic> (holotype PSU; isotypes BKF, KKU).</p><fig id="F6" position="float" orientation="portrait"><object-id xmlns:xlink="http://www.w3.org/1999/xlink" content-type="doi" xlink:type="simple">10.3897/phytokeys.184.73210.figure6</object-id><object-id xmlns:xlink="http://www.w3.org/1999/xlink" content-type="arpha" xlink:type="simple">2A6213A0-8573-58EB-B8CC-7752E062B673</object-id><label>Figure 6.</label><caption><p><italic><tp:taxon-name><tp:taxon-name-part taxon-name-part-type="genus" reg="Goniothalamus">Goniothalamus</tp:taxon-name-part><tp:taxon-name-part taxon-name-part-type="species" reg="sukhirinensis">sukhirinensis</tp:taxon-name-part></tp:taxon-name></italic> sp. nov. <bold>A</bold> leaf (abaxial) <bold>B, C</bold> flowers <bold>D</bold> fruit. Photos by P. Chalermglin.</p></caption><graphic xmlns:xlink="http://www.w3.org/1999/xlink" xlink:href="phytokeys-184-001-g006.jpg" position="float" orientation="portrait" xlink:type="simple" id="oo_601596.jpg"><uri content-type="original_file" xlink:type="simple">https://binary.pensoft.net/fig/601596</uri></graphic></fig></tp:treatment-sec><tp:treatment-sec sec-type="description" id="SECID0EIXAE"><title>Description.</title><p>Shrubs to small trees, to 4 m. Young branches densely appressed-pubescent. Leaf laminas 28–50 by 7–16 cm, length/width ratio 3.1–4, (lanceolate-)oblong, apex generally acuminate to caudate (rarely acute to obtuse), acumen 7–20 mm long, base broadly cuneate, subcoriaceous, glabrous abaxially (sparsely hairy over midrib), sparsely pubescent adaxially (densely hairy over veins); midrib strongly prominent abaxially, sunken adaxially; secondary veins 32–40 pairs, plane adaxially; tertiary veins percurrent, distinct, lacking a ‘granular’ appearance abaxially; petioles 20–30 mm by 4–6 mm, densely pubescent. Flowers solitary or paired, often on main trunk (cauliflorous), rarely on older branches (ramiflorous), pendent; flowering pedicels 12–18 mm long, densely hairy; pedicel bracts ovate-triangular, 2.5–3 by 1–1.5 mm. Sepals greenish-pink, broadly ovate, 7–9.5 by 7.5–10 mm, basally connate (2.5–3 mm from base), apex acute, moderately hairy abaxially, sparsely hairy adaxially, venation indistinct. Outer petals greenish-yellow when young, whitish-yellow (green at claw) when mature, 34–37 by 18–22 mm with 3–5 mm-long claw, length/width ratio 1.6–1.9, fleshy, (lanceolate-)ovate, apex acuminate, densely hairy abaxially, moderately hairy adaxially with velutinous basal region facing apertures between inner petals, midrib raised adaxially, venation indistinct ab- and adaxially. Inner petals 13–15 by 7–8 mm with 2–3 mm long claw, length/width ratio 1.8–1.9, ovate-lanceolate, densely hairy abaxially, sparsely hairy distally adaxially, yellowish-green when young, pinkish-orange to reddish-brown when mature, apex acuminate, lacking a glabrous lasteral flange on the inner petal claws. Stamens numerous, oblong, 2.5–3.7 mm long; connectives apiculate, papillate. Carpels 11–20 per flower, ovary oblong, 2–3 mm long, with white hairs; stigma and pseudostyle 2–2.5 mm long, stigma funnel-shaped, hairy. Fruits sometimes with persistent calyx, immature fruits brownish-green, mature fruits not seen; fruiting pedicels 20–25 by 2–3.5 mm, sparsely hairy. Monocarps 5–14 per fruit, single-seeded, 20–27 by 9–13 mm, length/width ratio 2–2.7, (obovoid-)ellipsoid, apex apiculate, apicule 5–8 mm long, smooth, densely hairy, glossy, pericarp 1–2 mm thick, stipes 7–15 by 2–3 mm, densely hairy. Seeds 13–17 by 8–10 mm, length/width ratio 1.6–1.7, ellipsoid, testa densely villose, slightly rugose.</p></tp:treatment-sec><tp:treatment-sec sec-type="phenology" id="SECID0ENXAE"><title>Phenology.</title><p>Flowering and fruiting in February and March (based on limited data).</p></tp:treatment-sec><tp:treatment-sec sec-type="distribution" id="SECID0ESXAE"><title>Distribution and habitat.</title><p>Endemic to Narathiwat Province, Peninsular Thailand (Fig. <xref ref-type="fig" rid="F4">4</xref>). Growing in shady and moist areas of tropical rainforests; 167–200 m alt.</p></tp:treatment-sec><tp:treatment-sec sec-type="etymology" id="SECID0E3XAE"><title>Etymology.</title><p>From the name Sukhirin, Narathiwat Province.</p></tp:treatment-sec><tp:treatment-sec sec-type="Local name" id="SECID0EBYAE"><title>Local name.</title><p>Ratchakhru khao (ราชครูขาว) (Narathiwat).</p></tp:treatment-sec><tp:treatment-sec sec-type="Additional specimen examined (paratype)" id="SECID0EGYAE"><title>Additional specimen examined (paratype).</title><p><bold>Thailand</bold>: Narathiwat Province: Sukhirin District, Ban Yade village, Ma Mong subdistrict, 200 m alt., 28 February 2021, <italic>C. Leeratiwong 21</italic>–<italic>1707</italic> (PSU).</p></tp:treatment-sec><tp:treatment-sec sec-type="discussion" id="SECID0ESYAE"><title>Discussion.</title><p>As with the previous species, <italic><tp:taxon-name><tp:taxon-name-part taxon-name-part-type="genus" reg="Goniothalamus">G.</tp:taxon-name-part><tp:taxon-name-part taxon-name-part-type="species" reg="sukhirinensis">sukhirinensis</tp:taxon-name-part></tp:taxon-name></italic> is yet to be included in a molecular phylogenetic analysis but has strong morphological affiliations with a clade that comprises <italic><tp:taxon-name><tp:taxon-name-part taxon-name-part-type="genus" reg="Goniothalamus">G.</tp:taxon-name-part><tp:taxon-name-part taxon-name-part-type="species" reg="loerzingii">loerzingii</tp:taxon-name-part></tp:taxon-name></italic> R.M.K.Saunders, <italic><tp:taxon-name><tp:taxon-name-part taxon-name-part-type="genus" reg="Goniothalamus">G.</tp:taxon-name-part><tp:taxon-name-part taxon-name-part-type="species" reg="macrophyllus">macrophyllus</tp:taxon-name-part></tp:taxon-name></italic>, <italic><tp:taxon-name><tp:taxon-name-part taxon-name-part-type="genus" reg="Goniothalamus">G.</tp:taxon-name-part><tp:taxon-name-part taxon-name-part-type="species" reg="scortechinii">scortechinii</tp:taxon-name-part></tp:taxon-name></italic>, <italic><tp:taxon-name><tp:taxon-name-part taxon-name-part-type="genus" reg="Goniothalamus">G.</tp:taxon-name-part><tp:taxon-name-part taxon-name-part-type="species" reg="uvarioides">uvarioides</tp:taxon-name-part></tp:taxon-name></italic> and <italic><tp:taxon-name><tp:taxon-name-part taxon-name-part-type="genus" reg="Goniothalamus">G.</tp:taxon-name-part><tp:taxon-name-part taxon-name-part-type="species" reg="wrayi">wrayi</tp:taxon-name-part></tp:taxon-name></italic> King (nested within clade ‘A1a’ <italic>sensu</italic><xref ref-type="bibr" rid="B11">Tang et al. 2015a</xref>, <xref ref-type="bibr" rid="B12">b</xref>). The morphological characteristics of this clade are detailed under <italic><tp:taxon-name><tp:taxon-name-part taxon-name-part-type="genus" reg="Goniothalamus">G.</tp:taxon-name-part><tp:taxon-name-part taxon-name-part-type="species" reg="roseipetalus">roseipetalus</tp:taxon-name-part></tp:taxon-name></italic>, above.</p><p><italic><tp:taxon-name><tp:taxon-name-part taxon-name-part-type="genus" reg="Goniothalamus">Goniothalamus</tp:taxon-name-part><tp:taxon-name-part taxon-name-part-type="species" reg="sukhirinensis">sukhirinensis</tp:taxon-name-part></tp:taxon-name></italic> resembles <italic><tp:taxon-name><tp:taxon-name-part taxon-name-part-type="genus" reg="Goniothalamus">G.</tp:taxon-name-part><tp:taxon-name-part taxon-name-part-type="species" reg="macrophyllus">macrophyllus</tp:taxon-name-part></tp:taxon-name></italic> and <italic><tp:taxon-name><tp:taxon-name-part taxon-name-part-type="genus" reg="Goniothalamus">G.</tp:taxon-name-part><tp:taxon-name-part taxon-name-part-type="species" reg="scortechinii">scortechinii</tp:taxon-name-part></tp:taxon-name></italic>, but differs in several key characters: densely hairy shoots (vs glabrous to medium-hairy); numerous secondary veins (32–40 pairs per leaf, vs 12–23 in <italic><tp:taxon-name><tp:taxon-name-part taxon-name-part-type="genus" reg="Goniothalamus">G.</tp:taxon-name-part><tp:taxon-name-part taxon-name-part-type="species" reg="macrophyllus">macrophyllus</tp:taxon-name-part></tp:taxon-name></italic> and [18–]21–26[–32] in <italic><tp:taxon-name><tp:taxon-name-part taxon-name-part-type="genus" reg="Goniothalamus">G.</tp:taxon-name-part><tp:taxon-name-part taxon-name-part-type="species" reg="scortechinii">scortechinii</tp:taxon-name-part></tp:taxon-name></italic>); generally longer flowering pedicels (12–18 mm, vs 5–11.5 mm in <italic><tp:taxon-name><tp:taxon-name-part taxon-name-part-type="genus" reg="Goniothalamus">G.</tp:taxon-name-part><tp:taxon-name-part taxon-name-part-type="species" reg="macrophyllus">macrophyllus</tp:taxon-name-part></tp:taxon-name></italic> and 8–13 mm in <italic><tp:taxon-name><tp:taxon-name-part taxon-name-part-type="genus" reg="Goniothalamus">G.</tp:taxon-name-part><tp:taxon-name-part taxon-name-part-type="species" reg="scortechinii">scortechinii</tp:taxon-name-part></tp:taxon-name></italic>); larger outer petals (34–37 by 18–22 mm, vs 10–28 by 4.5–11.5 mm in <italic><tp:taxon-name><tp:taxon-name-part taxon-name-part-type="genus" reg="Goniothalamus">G.</tp:taxon-name-part><tp:taxon-name-part taxon-name-part-type="species" reg="macrophyllus">macrophyllus</tp:taxon-name-part></tp:taxon-name></italic> and 20–33 by 8–14 mm in <italic><tp:taxon-name><tp:taxon-name-part taxon-name-part-type="genus" reg="Goniothalamus">G.</tp:taxon-name-part><tp:taxon-name-part taxon-name-part-type="species" reg="scortechinii">scortechinii</tp:taxon-name-part></tp:taxon-name></italic>); longer fruiting pedicels (20–25 mm, vs 7–19 in <italic><tp:taxon-name><tp:taxon-name-part taxon-name-part-type="genus" reg="Goniothalamus">G.</tp:taxon-name-part><tp:taxon-name-part taxon-name-part-type="species" reg="macrophyllus">macrophyllus</tp:taxon-name-part></tp:taxon-name></italic> and 8–20 mm in <italic><tp:taxon-name><tp:taxon-name-part taxon-name-part-type="genus" reg="Goniothalamus">G.</tp:taxon-name-part><tp:taxon-name-part taxon-name-part-type="species" reg="scortechinii">scortechinii</tp:taxon-name-part></tp:taxon-name></italic>); larger monocarps (20–27 by 9–13 mm, vs 8–15 by 7.5–10 mm in <italic><tp:taxon-name><tp:taxon-name-part taxon-name-part-type="genus" reg="Goniothalamus">G.</tp:taxon-name-part><tp:taxon-name-part taxon-name-part-type="species" reg="macrophyllus">macrophyllus</tp:taxon-name-part></tp:taxon-name></italic> and 9–18 by 6–10 mm in <italic><tp:taxon-name><tp:taxon-name-part taxon-name-part-type="genus" reg="Goniothalamus">G.</tp:taxon-name-part><tp:taxon-name-part taxon-name-part-type="species" reg="scortechinii">scortechinii</tp:taxon-name-part></tp:taxon-name></italic>) that are densely hairy (vs subglabrous to medium-hairy); and longer seeds (13–17 mm, vs 8.5–12 mm in <italic><tp:taxon-name><tp:taxon-name-part taxon-name-part-type="genus" reg="Goniothalamus">G.</tp:taxon-name-part><tp:taxon-name-part taxon-name-part-type="species" reg="macrophyllus">macrophyllus</tp:taxon-name-part></tp:taxon-name></italic> and 8–11 mm in <italic><tp:taxon-name><tp:taxon-name-part taxon-name-part-type="genus" reg="Goniothalamus">G.</tp:taxon-name-part><tp:taxon-name-part taxon-name-part-type="species" reg="scortechinii">scortechinii</tp:taxon-name-part></tp:taxon-name></italic>). <italic><tp:taxon-name><tp:taxon-name-part taxon-name-part-type="genus" reg="Goniothalamus">Goniothalamus</tp:taxon-name-part><tp:taxon-name-part taxon-name-part-type="species" reg="sukhirinensis">sukhirinensis</tp:taxon-name-part></tp:taxon-name></italic> also differs from <italic><tp:taxon-name><tp:taxon-name-part taxon-name-part-type="genus" reg="Goniothalamus">G.</tp:taxon-name-part><tp:taxon-name-part taxon-name-part-type="species" reg="macrophyllus">macrophyllus</tp:taxon-name-part></tp:taxon-name></italic> as its leaves lack the fine ‘granular’ appearance of the latter species (due to the immersion of tertiary and higher-order veins: Saunders, 2002), and has longer monocarp stipes (7–15 mm, vs up to 1.8 mm in <italic><tp:taxon-name><tp:taxon-name-part taxon-name-part-type="genus" reg="Goniothalamus">G.</tp:taxon-name-part><tp:taxon-name-part taxon-name-part-type="species" reg="macrophyllus">macrophyllus</tp:taxon-name-part></tp:taxon-name></italic>).</p></tp:treatment-sec><tp:treatment-sec><!--Section generated to contain objects referenced in tp:taxon-treatment.--><fig id="F4" position="float" orientation="portrait"><object-id xmlns:xlink="http://www.w3.org/1999/xlink" content-type="doi" xlink:type="simple">10.3897/phytokeys.184.73210.figure4</object-id><object-id xmlns:xlink="http://www.w3.org/1999/xlink" content-type="arpha" xlink:type="simple">1B9A3852-DEDD-54C9-9BA3-11A364F5FAFE</object-id><label>Figure 4.</label><caption><p>Distributions of <italic><tp:taxon-name><tp:taxon-name-part taxon-name-part-type="genus" reg="Goniothalamus">Goniothalamus</tp:taxon-name-part><tp:taxon-name-part taxon-name-part-type="species" reg="roseipetalus">roseipetalus</tp:taxon-name-part></tp:taxon-name></italic> and <italic><tp:taxon-name><tp:taxon-name-part taxon-name-part-type="genus" reg="Goniothalamus">G.</tp:taxon-name-part><tp:taxon-name-part taxon-name-part-type="species" reg="sukhirinensis">sukhirinensis</tp:taxon-name-part></tp:taxon-name></italic>.</p></caption><graphic xmlns:xlink="http://www.w3.org/1999/xlink" xlink:href="phytokeys-184-001-g004.jpg" position="float" orientation="portrait" xlink:type="simple" id="oo_601594.jpg"><uri content-type="original_file" xlink:type="simple">https://binary.pensoft.net/fig/601594</uri></graphic></fig></tp:treatment-sec><ref-list><ref id="B11"><mixed-citation xmlns:xlink="http://www.w3.org/1999/xlink" xlink:type="simple"><person-group><name name-style="western"><surname>Tang</surname><given-names>CC</given-names></name><name name-style="western"><surname>Thomas</surname><given-names>DC</given-names></name><name name-style="western"><surname>Saunders</surname><given-names>RMK</given-names></name></person-group> (<year>2015a</year>) <article-title>Molecular phylogenetics of the species-rich angiosperm genus <italic><tp:taxon-name><tp:taxon-name-part taxon-name-part-type="genus">Goniothalamus</tp:taxon-name-part></tp:taxon-name></italic> (<tp:taxon-name><tp:taxon-name-part taxon-name-part-type="family">Annonaceae</tp:taxon-name-part></tp:taxon-name>) inferred from nine chloroplast regions: Synapomorphies and putative correlated evolutionary changes in fruit and seed morphology.</article-title><source>Molecular Phylogenetics and Evolution</source><volume>92</volume>: <fpage>124</fpage>–<lpage>139</lpage>. <ext-link xlink:type="simple" ext-link-type="doi" xlink:href="10.1016/j.ympev.2015.06.016">https://doi.org/10.1016/j.ympev.2015.06.016</ext-link></mixed-citation></ref><ref id="B12"><mixed-citation xmlns:xlink="http://www.w3.org/1999/xlink" xlink:type="simple"><person-group><name name-style="western"><surname>Tang</surname><given-names>CC</given-names></name><name name-style="western"><surname>Thomas</surname><given-names>DC</given-names></name><name name-style="western"><surname>Saunders</surname><given-names>RMK</given-names></name></person-group> (<year>2015b</year>) <article-title>Molecular and morphological data supporting phylogenetic reconstruction of the genus <italic><tp:taxon-name><tp:taxon-name-part taxon-name-part-type="genus">Goniothalamus</tp:taxon-name-part></tp:taxon-name></italic> (<tp:taxon-name><tp:taxon-name-part taxon-name-part-type="family">Annonaceae</tp:taxon-name-part></tp:taxon-name>), including a reassessment of previous infrageneric classifications.</article-title><source>Data in Brief</source><volume>4</volume>: <fpage>410</fpage>–<lpage>421</lpage>. <ext-link xlink:type="simple" ext-link-type="doi" xlink:href="10.1016/j.dib.2015.06.021">https://doi.org/10.1016/j.dib.2015.06.021</ext-link></mixed-citation></ref></ref-list></tp:taxon-treatment>
